# Supplementary material for: The Impact of Urban Allotment Gardens on Physical and Mental Health in Norway
Source: Int J Environ Res Public Health. 2024 May 31;21(6):720. doi: 10.3390/ijerph21060720 (PMC11204083; doi:10.3390/ijerph21060720)
Supplement: Supplementary file 1 [file ijerph-21-00720-s001.zip]

Archive with 1 entries (1 files):
- ijerph-3017530-supplementary.pdf
